# Supplementary material for: Caffeine—Legal Natural Stimulant with Open Research Perspective: Spectroscopic and Theoretical Characterization
Source: Molecules. 2024 Sep 14;29(18):4382. doi: 10.3390/molecules29184382 (PMC11434362; doi:10.3390/molecules29184382)
Supplement: Supplementary file 1 [file molecules-29-04382-s001.zip]

Archive with 1 entries (1 files):
- molecules-3132911-supplementary.pdf
